# Supplementary material for: Cuproptosis scoring model predicts overall survival and assists in immunotherapeutic decision making in pancreatic carcinoma
Source: Front Genet. 2022 Aug 31;13:938488. doi: 10.3389/fgene.2022.938488 (PMC9472214; doi:10.3389/fgene.2022.938488)
Supplement: Supplementary file 2 [file Table3.XLSX]

## Sheet: Sheet1
Table-S3: The Output of the Cox regression
gene	HR	coef	z	pvalue	lower	upper
DLAT	1.03747	0.036789	3.09085	0.00199584	1.01355	1.06196
NDUFB2	0.982106	-0.0180559	-2.731	0.00631434	0.969462	0.994915
TIMMDC1	1.01552	0.0154038	2.44329	0.014554	1.00305	1.02815
GSS	1.00761	0.00758491	2.12583	0.0335176	1.00059	1.01468
LIAS	0.935457	-0.0667197	-1.91928	0.0549489	0.873844	1.00142
NDUFA8	0.995345	-0.00466629	-1.74383	0.0811883	0.990138	1.00058
ISCA2	0.97023	-0.0302218	-1.60573	0.108333	0.935092	1.00669
NDUFA1	0.998261	-0.00174048	-1.50465	0.132415	0.996	1.00053
FDX1	1.02003	0.0198281	1.39432	0.163221	0.991988	1.04886
ATP7A	1.04056	0.0397543	1.32238	0.186042	0.981015	1.10371
NDUFC1	0.992164	-0.00786697	-1.26333	0.20647	0.980128	1.00435
GLS	0.99483	-0.00518342	-1.21171	0.225624	0.986524	1.00321
MTF1	1.02239	0.0221408	0.813846	0.415733	0.969301	1.07838
LIPT1	0.959594	-0.041245	-0.758835	0.447951	0.862625	1.06746
PDHA1	0.992486	-0.00754221	-0.644192	0.519451	0.969971	1.01552
CDKN2A	1.00294	0.00293796	0.617297	0.537039	0.99363	1.01234
PDHB	1.00641	0.00639226	0.581409	0.560965	0.984958	1.02833
NDUFC2	0.996459	-0.00354712	-0.447716	0.654358	0.981105	1.01205
GLRX5	0.995936	-0.00407201	-0.405161	0.685359	0.97651	1.01575
ATP7B	0.994255	-0.00576163	-0.39111	0.695716	0.965958	1.02338
SLC31A1	1.00252	0.00251746	0.380781	0.703366	0.989614	1.0156
NDUFV2	0.995413	-0.0045972	-0.255644	0.798226	0.96094	1.03112
NDUFB6	0.999256	-0.000744401	-0.161963	0.871335	0.990295	1.0083
NDUFB10	1.0003	0.000301093	0.160907	0.872167	0.996639	1.00398
DLD	1.00131	0.00131126	0.144398	0.885187	0.983648	1.01929
