# Supplementary material for: Cuproptosis scoring model predicts overall survival and assists in immunotherapeutic decision making in pancreatic carcinoma
Source: Front Genet. 2022 Aug 31;13:938488. doi: 10.3389/fgene.2022.938488 (PMC9472214; doi:10.3389/fgene.2022.938488)
Supplement: Supplementary file 6 [file Table4.XLSX]

## Sheet: Sheet2
Table-S4: The Coefficient of the Risk Factor
Gene	Coefficient
DLAT	0.0220222
NDUFB2	-0.011586
TIMMDC1	0.00915856
GSS	0.00740009
LIAS	-0.0475292
NDUFA8	-0.00239184
ISCA2	-0.00809391
