# Supplementary material for: Cuproptosis scoring model predicts overall survival and assists in immunotherapeutic decision making in pancreatic carcinoma
Source: Front Genet. 2022 Aug 31;13:938488. doi: 10.3389/fgene.2022.938488 (PMC9472214; doi:10.3389/fgene.2022.938488)
Supplement: Supplementary file 7 [file Table1.XLSX]

## Sheet: Sheet2
Table-S1:The cuproptosis gene
Gene	Path
DLD	LA pathway
FDX1	LA pathway
LIAS	LA pathway
LIPT1	LA pathway
CDKN2A	PDH complex
DLAT	PDH complex
GLS	PDH complex
MTF1	PDH complex
PDHA1	PDH complex
PDHB	PDH complex
ATP7A	Inhibitor
ATP7B	Inhibitor
GSS	Inhibitor
SLC31A1	Promotor
GLRX5	FeS Cluster
ISCA2	FeS Cluster
NDUFA1	FeS Cluster
NDUFA8	FeS Cluster
NDUFB10	FeS Cluster
NDUFB2	FeS Cluster
NDUFB6	FeS Cluster
NDUFC1	FeS Cluster
NDUFC2	FeS Cluster
NDUFV2	FeS Cluster
TIMMDC1	FeS Cluster
